# Supplementary material for: UAV spraying on citrus crop: impact of tank-mix adjuvant on the contact angle and droplet distribution
Source: PeerJ. 2022 Mar 11;10:e13064. doi: 10.7717/peerj.13064 (PMC8919849; doi:10.7717/peerj.13064)
Supplement: Supplemental Information 1 [file peerj-10-13064-s001.xlsx]

## Sheet: test-total
	water-only
		Contact angles [°]
	Time [s]	Repeat 1	Repeat 1	Repeat 1	Mean (°)	SD
1	0	88.59	81.86	88.86	86.4367	3.96581
2	1.01	85.31	80.73	85.52	83.8533	2.70692
3	2.02	85.61	80.8	85.34	83.9167	2.70249
4	3.02	85.37	80.74	85.29	83.8	2.65034
5	4.03	85.55	80.69	85.31	83.85	2.73927
6	5.04	85.7	80.75	85.31	83.92	2.75222
7	6.05	85.72	80.7	85.31	83.91	2.78749
8	7.06	85.82	80.69	85.31	83.94	2.82611
9	8.06	85.92	80.68	85.23	83.9433	2.84711
10	9	85.36	80.74	85.27	83.79	2.64176
	NJF concentration 0.05‰
		Contact angles [°]
	Time [s]	Repeat 1	Repeat 1	Repeat 1	mean	SD					Data for Figure 6
1	0	61.47	61.98	61.97	61.8067	0.291605					Time [s]	water	0.05‰	0.1‰	0.2‰	0.3‰	0.5‰
2	1.01	41.65	50.44	49.73	47.2733	4.88287					0	86.4367	61.8067	67.7933	60.0233	51.71	50.4833
3	2.02	30.19	41.17	44.5	38.62	7.48805					1.01	83.8533	47.2733	46.3467	41.7233	37.4733	23.8867
4	3.02	28.1	37.71	41.5	35.77	6.90744					2.02	83.9167	38.62	40.0167	36.03	31.81	17.1933
5	4.03	27.05	34.89	40.27	34.07	6.64804					3.02	83.8	35.77	36.5067	32.8167	26.69	13.4
6	5.04	25.66	34.91	39.2	33.2567	6.91976					4.03	83.85	34.07	33.5667	30.6867	24.22	11.18
7	6.05	23.96	33.02	37.32	31.4333	6.81986					5.04	83.92	33.2567	31.4333	28.8667	22.0967	9.49
8	7.06	23.18	30.23	36.18	29.8633	6.50775					6.05	83.91	31.4333	29.77	27.7467	20.64	7.81333
9	8.06	22.64	29.19	35.57	29.1333	6.46519					7.06	83.94	29.8633	27.9667	26.7533	19.4967	8.21
10	9	21.88	27.6	34.53	28.0033	6.33464					8.06	83.9433	29.1333	26.7433	25.7267	18.43	7.265
											9	83.79	28.0033	25.9967	25.1933	17.7967
	NJF concentration 0.1‰
		Contact angles [°]
	Time [s]	Repeat 1	Repeat 1	Repeat 1	Mean	SD
1	0	62.01	70.87	70.5	67.7933	5.01193
2	1.01	42.82	49.09	47.13	46.3467	3.20756
3	2.02	37.28	43.25	39.52	40.0167	3.01583
4	3.02	34.17	38.5	36.85	36.5067	2.18532
5	4.03	31.86	34.66	34.18	33.5667	1.49738
6	5.04	30.59	32.65	31.06	31.4333	1.07955
7	6.05	28.41	31.31	29.59	29.77	1.45836
8	7.06	26.5	29.85	27.55	27.9667	1.71343
9	8.06	25.58	28.34	26.31	26.7433	1.43012
10	9	24.08	28.3	25.61	25.9967	2.13641
	NJF concentration 0.2‰
		Contact angles [°]
	Time [s]	Repeat 1	Repeat 1	Repeat 1	Mean	SD
1	0	58.16	61.95	59.96	60.0233	1.89579
2	1.01	44.86	37.93	42.38	41.7233	3.51136
3	2.02	41.03	33.21	33.85	36.03	4.34194
4	3.02	36.88	30.54	31.03	32.8167	3.52747
5	4.03	34.37	28.4	29.29	30.6867	3.22075
6	5.04	32.41	26.71	27.48	28.8667	3.09267
7	6.05	30.7	26.34	26.2	27.7467	2.55862
8	7.06	29.01	24.86	26.39	26.7533	2.09872
9	8.06	27.31	24.12	25.75	25.7267	1.59513
10	9	26.72	23.59	25.27	25.1933	1.56641
	NJF concentration 0.3‰
		Contact angles [°]
	Time [s]	Repeat 1	Repeat 1	Repeat 1	Mean	SD
1	0	51.8	57.57	45.76	51.71	5.90551
2	1.01	33.71	35.51	43.2	37.4733	5.04044
3	2.02	28.07	30.15	37.21	31.81	4.79078
4	3.02	24.12	27.37	28.58	26.69	2.30645
5	4.03	21.64	25.62	25.4	24.22	2.23705
6	5.04	20.08	23.08	23.13	22.0967	1.74666
7	6.05	18.83	21.5	21.59	20.64	1.56815
8	7.05	17.42	19.83	21.24	19.4967	1.93169
9	8.06	16.44	18.78	20.07	18.43	1.84014
10	9	15.66	18.18	19.55	17.7967	1.97313
	NJF concentration 0.5‰
	Time [s]	Repeat 1	Repeat 1	Repeat 1	mean	SD
	0	55.03	48.81	47.61	50.4833	3.98298
	1.01	22.57	23.04	26.05	23.8867	1.88818
	2.02	16.56	16.37	18.65	17.1933	1.26508
	3.02	11.6	13.02	15.58	13.4	2.01703
	4.03	9.33	10.5	13.71	11.18	2.2678
	5.04	7.29	9.01	12.17	9.49	2.47516
	6.05	4.07	8.77	10.6	7.81333	3.36848
	7.06	8.21	7.58	8.84	8.21	1.1738
	8.06	7.465	6.6	7.73	7.265	0.657609
