# Supplementary material for: UAV spraying on citrus crop: impact of tank-mix adjuvant on the contact angle and droplet distribution
Source: PeerJ. 2022 Mar 11;10:e13064. doi: 10.7717/peerj.13064 (PMC8919849; doi:10.7717/peerj.13064)
Supplement: Supplemental Information 2 [file peerj-10-13064-s002.xls]

## Sheet: T30 with NJF
2021-01-25 T30+T4-t1-B
	DV 1 (?m)	DV 5 (μm)	% Coverage	Deposits/cm?
T30-T4-t1-B1	116	221	5.79	131.6
T30-T4-t1-B2	141	308	10.22	154.3
T30-T4-t1-B3	192	328	10.47	107.4
T30-T4-t1-B4	138	309	4.61	126.5
T30-T4-t1-B5	91	166	7.35	246.5
T30-T4-t1-B6	196	355	22.78	201.9
T30-T4-t1-B7	113	236	3.76	179.3
T30-T4-t1-B8	91	198	9.27	279.7
Mean	134.75	265.125	9.28125	178.4
SD	40.9381	68.5783	6.00873	60.8957
CV	0.303808	0.258664	0.647406	0.341344
2021-01-25 T30+T4-t1-I
	DV 1 (?m)	DV 5 (μm)	% Coverage	Deposits/cm?
T30-T4-t1-I1	95	183	2.75	89.4
T30-T4-t1-I2	211	539	19.84	173.8
T30-T4-t1-I3	108	198	2.05	49.1
T30-T4-t1-I4	102	190	3.85	102.8
T30-T4-t1-I5	134	273	3.72	60.6
T30-T4-t1-I6	174	354	9.95	122.2
T30-T4-t1-I7	210	468	18.96	191.2
T30-T4-t1-I8	131	271	3.08	55.1
Mean	145.625	309.5	8.025	105.525
SD	46.9861	133.792	7.43368	53.8409
CV	0.322652	0.432284	0.926315	0.510219
2021-01-25 T30-T4-t1-O
	DV 1 (?m)	DV 5 (μm)	% Coverage	Deposits/cm?
T30-T4-t1-O1	141	253	5.41	76.5
T30-T4-t1-O2	169	299	9.62	115.2
T30-T4-t1-O3	163	440	11.07	137.1
T30-T4-t1-O4	144	260	14.23	65.6
T30-T4-t1-O5	155	598	22.3	133.3
T30-T4-t1-O6	433	998	37.14	176
T30-T4-t1-O7	310	745	23.27	123.4
T30-T4-t1-O8	122	308	16.4	109.4
T30-T4-t1-O9	169	259	8.37	97.9
T30-T4-t1-O10	143	281	11.27	180.3
T30-T4-t1-O11	173	416	17.53	180.4
T30-T4-t1-O12	180	337	16.05	156.8
T30-T4-t1-O13	462	887	29.11	155
T30-T4-t1-O14	113	268	13.15	63.6
T30-T4-t1-O15	128	211	6.07	108.8
Mean	200.333	437.333	16.066	125.287
SD	110.253	251.422	8.78863	39.4995
CV	0.550346	0.574898	0.547033	0.315273
2021-01-25 T30-T4-t2-B
	DV 1 (?m)	DV 5 (μm)	% Coverage	Deposits/cm?
T30-T4-t2-B1	152	331	10.18	235.7
T30-T4-t2-B2	99	179	5.6	153.4
T30-T4-t2-B3	106	271	2.26	59.3
T30-T4-t2-B4	136	315	10.19	174.3
T30-T4-t2-B5	152	266	6.29	88.6
T30-T4-t2-B6	92	189	6.9	59.7
T30-T4-t2-B7	121	217	2.84	44.6
T30-T4-t2-B8	162	428	9.98	121.4
Mean	127.5	274.5	6.78	117.125
SD	26.8328	82.994	3.18544	66.9521
CV	0.210453	0.302346	0.469828	0.571629
2021-01-25 T30-T4-t2-I
	DV 1 (?m)	DV 5 (μm)	% Coverage	Deposits/cm?
T30-T4-t2-I1	179	522	14.51	163.2
T30-T4-t2-I2	109	235	8.21	186.1
T30-T4-t2-I3	109	228	3.19	72.7
T30-T4-t2-I4	167	390	7.76	100.2
T30-T4-t2-I5	140	390	6.89	117.9
T30-T4-t2-I6	103	175	2.27	61.6
T30-T4-t2-I7	109	224	5.66	141.6
T30-T4-t2-I8	186	310	7.95	80.4
Mean	137.75	309.25	7.055	115.462
SD	35.0051	116.931	3.74198	44.9599
CV	0.254121	0.378111	0.530401	0.38939
2021-01-25 T30-T4-t2-O
	DV 1 (?m)	DV 5 (μm)	% Coverage	Deposits/cm?
T30-T4-t2-O1	136	241	8.78	143.6
T30-T4-t2-O2	99	247	9.04	255.6
T30-T4-t2-O3	157	293	9.39	123.5
T30-T4-t2-O4	164	426	11.29	111.7
T30-T4-t2-O5	415	842	27.85	94
T30-T4-t2-O6	134	314	9.86	69.2
T30-T4-t2-O7	280	585	18.03	328.4
T30-T4-t2-O8	298	766	21.91	114.4
T30-T4-t2-O9	165	383	16.97	228.8
T30-T4-t2-O10	130	309	12.77	218
T30-T4-t2-O11	207	645	20.63	285.2
T30-T4-t2-O12	165	383	17.66	181
T30-T4-t2-O13	474	1036	36.18	144
T30-T4-t2-O14	116	215	4.63	101.1
T30-T4-t2-O15	192	405	20.19	244.9
Mean	214	489.214	16.8857	178.557
SD	110.989	247.874	8.33007	78.9707
CV	0.518641	0.506677	0.49332	0.442271
2021-01-25 T30-T4-t3-B
	DV 1 (?m)	DV 5 (μm)	% Coverage	Deposits/cm?
T30-T4-t3-B1	144	341	13.63	230.7
T30-T4-t3-B2	87	201	2.71	93.3
T30-T4-t3-B3	199	588	12	227.8
T30-T4-t3-B4	87	139	10.79	129.1
T30-T4-t3-B5	87	156	3.78	128.6
T30-T4-t3-B6	116	249	6.65	148
T30-T4-t3-B7	100	218	7.87	210
T30-T4-t3-B8	109	221	4.55	100.7
Mean	116.125	264.125	7.7475	158.525
SD	38.7314	144.594	4.04449	56.2241
CV	0.333532	0.547447	0.522038	0.35467
2021-01-25 T30-T4-t3-I
	DV 1 (?m)	DV 5 (μm)	% Coverage	Deposits/cm?
T30-T4-t3-I1	186	385	9.5	101.7
T30-T4-t3-I2	119	225	2.83	58.5
T30-T4-t3-I3	120	262	2.24	42.2
T30-T4-t3-I4	95	187	11.15	136.3
T30-T4-t3-I5	97	189	1.16	31
T30-T4-t3-I6	109	208	5.85	135.4
T30-T4-t3-I7	102	203	11.8	145.8
T30-T4-t3-I8	135	244	4.45	79.8
Mean	120.375	237.875	6.1225	91.3375
SD	29.7126	64.9361	4.18039	45.203
CV	0.246834	0.272984	0.682791	0.494901
2021-01-25 T30-T4-t3-O
	DV 1 (?m)	DV 5 (μm)	% Coverage	Deposits/cm?
T30-T4-t3-O1	97	175	2.71	77.5
T30-T4-t3-O2	129	225	6.83	129.1
T30-T4-t3-O3	222	444	18.45	174.7
T30-T4-t3-O4	941	1202	27.62	153.2
T30-T4-t3-O5	383	908	23.32	152.7
T30-T4-t3-O6	206	386	12.91	77.1
T30-T4-t3-O7	122	259	3.75	90.9
T30-T4-t3-O8	117	325	11.31	109.2
T30-T4-t3-O9	109	192	3.73	76.4
T30-T4-t3-O10	99	186	6.68	188.9
T30-T4-t3-O11	246	894	22.15	145.4
T30-T4-t3-O12	397	1116	26.89	74.6
T30-T4-t3-O13	145	309	13.9	215.6
T30-T4-t3-O14	179	487	19.83	216.3
T30-T4-t3-O15	155	391	8.05	104.5
Mean	236.467	499.933	13.8753	132.407
SD	216.575	350.718	8.64096	50.3952
CV	0.915878	0.701529	0.622757	0.380609

## Sheet: T30 without NJF
2021-01-25 T30+T3-t1-B
	DV 5 (μm)	% Coverage	Deposits/cm?
T30+T3-t1-B1	198	4.27	102.4
T30+T3-t1-B2	170	4.68	110.9
T30+T3-t1-B3	167	2.68	104
T30+T3-t1-B4	156	3	114.1
T30+T3-t1-B5	209	28.67	170
T30+T3-t1-B6	198	7.16	127
T30+T3-t1-B7	203	4.5	131.7
T30+T3-t1-B8	263	10.76	157.4
Mean	195.5	8.215	127.187
SD	33.4451	8.66594	24.9421
CV	0.171074	1.05489	0.196105
2021-01-25 T30+T3-t1-I
	DV 5 (μm)	% Coverage	Deposits/cm2
T30+T3-t1-I1	225	0.84	21.6
T30+T3-t1-I2	232	0.39	7.5
T30+T3-t1-I3	152	0.45	14.9
T30+T3-t1-I4	169	1	23
T30+T3-t1-I5	163	5.14	57.4
T30+T3-t1-I6	126	1.68	73.8
T30+T3-t1-I7	258	27.1	89
T30+T3-t1-I8	118	0.67	31.5
Mean	180.375	4.65875	39.8375
SD	51.7768	9.20038	29.8378
CV	0.287051	1.97486	0.748988
2021-01-25 T30+T3-t1-O
	DV 5 (μm)	% Coverage	Deposits/cm2
T30+T3-t1-O1	206	3.56	127
T30+T3-t1-O2	241	1.64	11.2
T30+T3-t1-O3	470	15.18	89.4
T30+T3-t1-O4	319	5.97	61.2
T30+T3-t1-O5	398	14.18	98.6
T30+T3-t1-O6	413	15.53	138.5
T30+T3-t1-O7	323	13.54	143.5
T30+T3-t1-O8	412	12.62	97.8
T30+T3-t1-O9	231	13.58	63.2
T30+T3-t1-O10	319	2.42	30.4
T30+T3-t1-O11	477	20.05	124.5
T30+T3-t1-O12	506	29.88	151.6
T30+T3-t1-O13	477	23.11	111.3
T30+T3-t1-O14	401	7.88	81.3
T30+T3-t1-O15	313	9.96	91.9
Mean	367.067	12.6067	94.76
SD	96.4146	7.85049	40.7132
CV	0.262662	0.622725	0.429645
2021-01-25 T30+T3-t2-B
	DV 5 (μm)	% Coverage	Deposits/cm2
T30+T3-t2-B1	219	6.72	112.2
T30+T3-t2-B2	299	7.91	118
T30+T3-t2-B3	226	6.1	95.9
T30+T3-t2-B4	196	7.8	97.5
T30+T3-t2-B5	190	1.02	28.2
T30+T3-t2-B6	201	3.17	77.5
T30+T3-t2-B7	330	8.17	89.9
T30+T3-t2-B8	204	1.44	76.6
Mean	233.125	5.29125	86.975
SD	52.226	2.96912	27.9023
CV	0.224026	0.561138	0.320808
2021-01-25 T30+T3-t2-I
	DV 5 (μm)	% Coverage	Deposits/cm?
T30+T3-t2-I1	211	4.51	94.1
T30+T3-t2-I2	162	0.91	30.7
T30+T3-t2-I3	251	2.62	38.3
T30+T3-t2-I4	179	3.05	80.6
T30+T3-t2-I5	251	7.89	99.9
T30+T3-t2-I6	210	1.39	43.4
T30+T3-t2-I7	289	14	169.3
T30+T3-t2-I8	129	1.1	43.3
Mean	210.25	4.43375	74.95
SD	52.6844	4.49546	46.6315
CV	0.25058	1.01392	0.622168
2021-01-25 T30+T3-t2-O
	DV 5 (μm)	% Coverage	Deposits/cm2
T30+T3-t2-O1	245	8.82	110.3
T30+T3-t2-O2	205	2.16	48.3
T30+T3-t2-O3	270	4.05	82.2
T30+T3-t2-O4	235	4.94	60.5
T30+T3-t2-O5	446	39.84	185.7
T30+T3-t2-O6	209	13.5	141.9
T30+T3-t2-O7	430	18.38	159.5
T30+T3-t2-O8	264	2.36	36.7
T30+T3-t2-O9	408	15.53	158
T30+T3-t2-O10	348	7.31	131.4
T30+T3-t2-O11	333	11.95	112.7
T30+T3-t2-O12	363	4.65	47.4
T30+T3-t2-O13	276	10.54	159.4
T30+T3-t2-O14	510	20.71	158.5
T30+T3-t2-O15	348	9.6	142.5
Mean	326	11.6227	115.667
SD	92.9032	9.64008	49.031
CV	0.284979	0.829421	0.423899
2021-01-25 T30+T3-t3-B
	DV 5 (μm)	% Coverage	Deposits/cm2
T30+T3-t3-B1	160	2.92	97.9
T30+T3-t3-B2	196	5.51	146.8
T30+T3-t3-B3	232	8.6	179.6
T30+T3-t3-B4	285	5.41	163
T30+T3-t3-B5	201	6.75	43.3
T30+T3-t3-B6	239	3.51	48.7
T30+T3-t3-B7	213	5.93	124.8
T30+T3-t3-B8	155	2.98	112.6
Mean	210.125	5.20125	114.587
SD	42.6964	1.98633	49.8825
CV	0.203195	0.381894	0.435322
2021-01-25 T30+T3-t3-I
	DV 5 (μm)	% Coverage	Deposits/cm2
T30+T3-t3-I1	248	5.27	98.9
T30+T3-t3-I2	211	3.29	72.3
T30+T3-t3-I3	240	4.6	86.5
T30+T3-t3-I4	198	2.8	23.3
T30+T3-t3-I5	232	5.33	113
T30+T3-t3-I6	322	5.67	74.4
T30+T3-t3-I7	255	5.08	90.4
Mean	243.714	4.57714	79.8286
SD	39.9696	1.10375	28.5831
CV	0.164002	0.241143	0.358056
2021-01-25 T30+T3-t3-O
	DV 5 (μm)	% Coverage	Deposits/cm2
T30+T3-t3-O1	303	4.3	109
T30+T3-t3-O2	347	6.06	118.7
T30+T3-t3-O3	385	16.49	137.7
T30+T3-t3-O4	358	8.74	72.1
T30+T3-t3-O5	592	30.1	171.9
T30+T3-t3-O6	227	6	90.1
T30+T3-t3-O7	227	5.88	87.9
T30+T3-t3-O8	244	4.99	90.9
T30+T3-t3-O9	390	4.94	78.6
T30+T3-t3-O10	331	8.54	130.1
T30+T3-t3-O11	464	15.91	164.7
T30+T3-t3-O12	307	8.77	98.1
T30+T3-t3-O13	370	19.17	123.6
T30+T3-t3-O14	230	4.35	97.2
T30+T3-t3-O15	266	6.84	75.9
Mean	336.067	10.072	109.767
SD	99.755	7.28943	30.9328
CV	0.296831	0.723732	0.281805

## Sheet: Correlation coeffcient 
Treatments	Canopy layer	Correlation coeffcient of Coverage and Droplet size	Correlation coeffcient of Coverage and density
T20 without NJF	Bottom	0.320567	0.867805
T20 with NJF	Bottom	0.808838	0.72179
T20 without NJF	Inside	0.427617	0.812479
T20 with NJF	Inside	0.649527	0.63028
T20 without NJF	Outside	0.44739	0.606465
T20 with NJF	Outside	0.926115	0.3801
T30 without NJF	Bottom	0.502371	0.694478
T30 with NJF	Bottom	0.590121	0.581023
T30 without NJF	Inside	0.665799	0.746274
T30 with NJF	Inside	0.647162	0.83303
T30 without NJF	Outside	0.76746	0.753302
T30 with NJF	Outside	0.929842	0.31355
