# Supplementary material for: UAV spraying on citrus crop: impact of tank-mix adjuvant on the contact angle and droplet distribution
Source: PeerJ. 2022 Mar 11;10:e13064. doi: 10.7717/peerj.13064 (PMC8919849; doi:10.7717/peerj.13064)
Supplement: Supplemental Information 3 [file peerj-10-13064-s003.xls]

## Sheet: T20 with NJF
2021-01-25 T20-T2-t1-B
	DV 5 (μm)	% Coverage	Deposits/cm2
T20-T2-t1-B1	621	10.76	152.7
T20-T2-t1-B2	153	8.8	28.2
T20-T2-t1-B3	563	7.94	91.8
T20-T2-t1-B4	896	13.18	81.8		三棵树平均
T20-T2-t1-B5	343	8.03	138.7
T20-T2-t1-B6	288	0.63	6.9
T20-T2-t1-B7	299	3.46	44.6
T20-T2-t1-B8	436	5.24	119.4
Mean	449.875	7.255	83.0125
SD	235.986	4.02138	52.9599
CV	0.524558	0.554291	0.637975
2021-01-25 T20-T2-t1-I
	DV 5 (μm)	% Coverage	Deposits/cm2
T20-T2-t1-I1	186	0.82	26.6
T20-T2-t1-I2	211	0.52	10.3
T20-T2-t1-I3	223	3.19	63
T20-T2-t1-I4	141	0.34	12.1		三棵树平均
T20-T2-t1-I5	249	1.59	30.4
T20-T2-t1-I6	150	1.91	71.3
T20-T2-t1-I7	584	4	33.9
T20-T2-t1-I8	466	5.87	87.9
Mean	276.25	2.28	41.9375
SD	160.769	1.93761	28.6419
CV	0.581971	0.84983	0.682966
2021-01-25 T20-T2-t1-O
	DV 5 (μm)	% Coverage	Deposits/cm2
T20-T2-t1-O1	503	11.25	50.5
T20-T2-t1-O2	347	6.31	80.2
T20-T2-t1-O3	335	6.64	125.7
T20-T2-t1-O4	712	18.89	81.3		三棵树平均
T20-T2-t1-O5	397	4.93	58.7
T20-T2-t1-O6	235	5.23	84
T20-T2-t1-O7	533	10.42	89.4
T20-T2-t1-O8	388	7.18	109.5
T20-T2-t1-O9	1549	34.6	77.3
T20-T2-t1-O10	444	8.8	45.2
T20-T2-t1-O11	533	15.23	54.6
T20-T2-t1-O12	979	17.45	53.2
T20-T2-t1-O13	1118	24.19	52.2
T20-T2-t1-O14	988	16.9	52.8
T20-T2-t1-O15	1176	37.18	108.1
Mean	682.467	15.0133	74.8467
SD	387.46	10.2199	25.1771
CV	0.567735	0.680724	0.336383
2021-01-25 T20-T2-t2-B
	DV 5 (μm)	% Coverage	Deposits/cm2
T20-T2-t2-B1	240	2.88	47.9
T20-T2-t2-B2	370	8.45	104.7
T20-T2-t2-B3	226	1.27	18.3
T20-T2-t2-B4	518	5.03	121.7
T20-T2-t2-B5	761	21.2	137.8
T20-T2-t2-B6	445	5.1	41.6
T20-T2-t2-B7	584	12.95	124.8
T20-T2-t2-B8	244	7.17	103.4
Mean	423.5	8.00625	87.525
SD	191.543	6.41841	44.886
CV	0.452285	0.801675	0.512836
2021-01-25 T20-T2-t2-I
	DV 5 (μm)	% Coverage	Deposits/cm2
T20-T2-t2-I1	155	0.5	15.2
T20-T2-t2-I2	279	2.6	47
T20-T2-t2-I3	388	1.36	6.9
T20-T2-t2-I4	180	0.97	31.7
T20-T2-t2-I5	219	0.94	17.9
T20-T2-t2-I6	395	1.65	18.2
T20-T2-t2-I7	187	0.24	3.4
T20-T2-t2-I8	247	2.18	22.2
Mean	256.25	1.305	20.3125
SD	92.1656	0.809974	13.876
CV	0.359671	0.620669	0.683127
2021-01-25 T20-T2-t2-O
	DV 5 (μm)	% Coverage	Deposits/cm2
T20-T2-t2-O1	905	24.18	137.6
T20-T2-t2-O2	267	8.81	24.2
T20-T2-t2-O3	388	7.13	50.3
T20-T2-t2-O4	582	9.53	96.2
T20-T2-t2-O5	592	12.15	80.3
T20-T2-t2-O6	338	6.68	68.9
T20-T2-t2-O7	488	9.43	86.7
T20-T2-t2-O8	491	7.11	48.6
T20-T2-t2-O9	854	20.86	80.7
T20-T2-t2-O10	467	10.74	75
T20-T2-t2-O11	970	22.44	61.1
T20-T2-t2-O12	449	4.56	72.2
T20-T2-t2-O13	488	12.18	68.9
Mean	559.923	11.9846	73.1308
SD	219.067	6.40086	26.9001
CV	0.391245	0.53409	0.367836
2021-01-25 T20-T2-t3-B
	DV 5 (?m)	% Coverage	Deposits/cm2
T20-T2-t3-B1	248	2.9	63.7
T20-T2-t3-B2	160	1.34	32.3
T20-T2-t3-B3	991	10.11	92.7
T20-T2-t3-B4	233	0.91	15.2
T20-T2-t3-B5	197	2.05	38.3
T20-T2-t3-B6	263	5.79	98.3
T20-T2-t3-B7	157	0.93	28.7
T20-T2-t3-B8	198	2.37	48.1
Mean	305.875	3.3	52.1625
SD	279.497	3.16982	30.2961
CV	0.913761	0.960551	0.580802
2021-01-25 T20-T2-t3-I
	DV 5 (μm)	% Coverage	Deposits/cm2
T20-T2-t3-I1	153	1.15	32.3
T20-T2-t3-I2	262	2.7	26.7
T20-T2-t3-I3	192	1.53	32.8
T20-T2-t3-I4	262	3.4	53.6
T20-T2-t3-I5	224	0.59	27.2
T20-T2-t3-I6	262	3.83	105
T20-T2-t3-I7	185	2.49	60.8
T20-T2-t3-I8	236	4.19	21.9
Mean	222	2.485	45.0375
SD	41.4557	1.30301	27.8236
CV	0.186737	0.524349	0.617787
2021-01-25 T20-T2-t3-O
	DV 5 (μm)	% Coverage	Deposits/cm2
T20-T2-t3-O1	1779	36.77	122.5
T20-T2-t3-O2	263	6.06	86.5
T20-T2-t3-O3	435	11.55	82.9
T20-T2-t3-O4	640	11.52	104.6
T20-T2-t3-O5	310	9.29	83.7
T20-T2-t3-O6	268	6.77	46.2
T20-T2-t3-O7	311	11.58	102.9
T20-T2-t3-O8	292	3.96	38
T20-T2-t3-O9	322	5.2	49.6
T20-T2-t3-O10	332	9.23	95.7
T20-T2-t3-O11	450	3.04	23.2
T20-T2-t3-O12	350	10.56	104.6
T20-T2-t3-O13	395	9.04	79.1
T20-T2-t3-O14	258	5.59	106.9
T20-T2-t3-O15	378	12.45	92.9
Mean	452.2	10.174	81.2867
SD	379.836	7.95115	29.0008
CV	0.839973	0.781516	0.356772

## Sheet: T20 without NJF
2021-01-25 T20-T1-t1-B
	DV 5 (μm)	% Coverage	Deposits/cm2
T20-T1-t1-B1	250	6.01	92.3
T20-T1-t1-B2	281	2.52	62.8
T20-T1-t1-B3	232	3.4	59.1
T20-T1-t1-B4	287	1.34	27.3
T20-T1-t1-B5	211	2.53	31.1
T20-T1-t1-B6	324	5.98	82.7
T20-T1-t1-B7	281	4.99	52
T20-T1-t1-B8	200	0.4	28.5
Mean	258.25	3.39625	54.475
SD	42.3717	2.09664	24.738
CV	0.164072	0.617341	0.454116
2021-01-25 T20-T1-t1-I
	DV 5 (μm)	% Coverage	Deposits/cm2
T20-T1-t1-I1	259	1.16	39.7
T20-T1-t1-I2	172	0.06	5.2
T20-T1-t1-I3	297	0.54	38
T20-T1-t1-I4	202	1.33	32.6
T20-T1-t1-I5	270	0.86	16.3
T20-T1-t1-I6	270	1.48	54.2
T20-T1-t1-I7	277	0.36	19.1
T20-T1-t1-I8	227	1.05	19.8
Mean	246.75	0.855	28.1125
SD	42.513	0.496214	15.8004
CV	0.172292	0.580368	0.562042
2021-01-25 T20-T1-t1-O
	DV 5 (μm)	% Coverage	Deposits/cm2
T20-T1-t1-O1	321	14.9	48.7
T20-T1-t1-O2	244	3.73	73.4
T20-T1-t1-O3	445	6.76	95.9
T20-T1-t1-O4	478	5.81	93.6
T20-T1-t1-O5	200	1.31	25.3
T20-T1-t1-O6	263	4.07	60.7
T20-T1-t1-O7	248	5.95	96.7
T20-T1-t1-O8	346	5.57	55.7
T20-T1-t1-O9	237	3.11	52.6
T20-T1-t1-O10	616	6.78	138
T20-T1-t1-O11	258	2.38	11.5
T20-T1-t1-O12	360	4.67	79.5
T20-T1-t1-O13	328	5.36	112
T20-T1-t1-O14	261	7.16	98.5
T20-T1-t1-O15	277	2.32	29.3
Mean	325.467	5.32533	71.4267
SD	111.73	3.19809	35.1897
CV	0.343291	0.600542	0.492669
2021-01-25 T20-T1-t2-B
	DV 5 (μm)	% Coverage	Deposits/cm2
T20-T1-t2-B1	213	2.22	43.8
T20-T1-t2-B2	179	6.52	84.5
T20-T1-t2-B3	199	0.71	43.1
T20-T1-t2-B4	150	0.41	14.3
T20-T1-t2-B5	165	1.2	26.4
T20-T1-t2-B6	216	3.16	56.6
T20-T1-t2-B7	151	1.44	56.5
T20-T1-t2-B8	197	2.68	60.7
Mean	183.75	2.2925	48.2375
SD	26.4292	1.95478	21.6571
CV	0.143832	0.852685	0.448967
2021-01-25 T20-T1-t2-I
	DV 5 (μm)	% Coverage	Deposits/cm2
T20-T1-t2-I1	150	0.44	10.4
T20-T1-t2-I2	155	0.36	11.4
T20-T1-t2-I3	218	0.45	8.9
T20-T1-t2-I4	217	2.19	29.6
T20-T1-t2-I5	149	0.19	3.6
T20-T1-t2-I6	186	0.73	15.4
T20-T1-t2-I7	129	0.16	7.3
T20-T1-t2-I8	166	0.9	19.7
Mean	171.25	0.6775	13.2875
SD	32.7752	0.660557	8.21609
CV	0.191388	0.974992	0.618332
2021-01-25 T20-T1-t2-O
	DV 5 (μm)	% Coverage	Deposits/cm2
T20-T1-t2-O1	293	6.32	32.2
T20-T1-t2-O2	498	13.37	56.6
T20-T1-t2-O3	246	6.29	59
T20-T1-t2-O4	339	5.55	55
T20-T1-t2-O5	323	8.17	93
T20-T1-t2-O6	340	6.72	51.2
T20-T1-t2-O7	284	4.81	39.3
T20-T1-t2-O8	224	3.32	56.7
T20-T1-t2-O9	373	8.55	49.7
T20-T1-t2-O10	286	9.07	69.2
T20-T1-t2-O11	393	15.71	78.4
T20-T1-t2-O12	78	0.05	4.3
T20-T1-t2-O13	261	3.31	58.2
T20-T1-t2-O14	583	5.46	74.8
T20-T1-t2-O15	327	12.22	63.2
Mean	323.2	7.26133	56.0533
SD	116.366	4.11007	20.7827
CV	0.360043	0.566021	0.370766
2021-01-25 T20-T1-t3-B
	DV 5 (μm)	% Coverage	Deposits/cm2
T20-T1-t3-B1	905	1.82	44.9
T20-T1-t3-B2	309	3.67	60.4
T20-T1-t3-B3	182	0.85	19.8
T20-T1-t3-B4	246	3.81	52.8
T20-T1-t3-B5	246	3.02	44.9
T20-T1-t3-B6	208	2.04	57.9
T20-T1-t3-B7	87	0.06	4.1
T20-T1-t3-B8	184	0.91	23.5
Mean	295.875	2.0225	38.5375
SD	254.394	1.38407	20.3555
CV	0.859803	0.684336	0.528199
2021-01-25 T20-T1-t3-I
	DV 5 (μm)	% Coverage	Deposits/cm2
T20-T1-t3-I1	247	2.22	11.1
T20-T1-t3-I2	214	0.69	12.7
T20-T1-t3-I3	72	0.06	4.6
T20-T1-t3-I4	180	0.19	4.5
T20-T1-t3-I5	155	2.32	38.3
T20-T1-t3-I6	166	0.22	6
T20-T1-t3-I7	201	0.72	9.6
T20-T1-t3-I8	152	0.32	10.4
Mean	173.375	0.8425	12.15
SD	52.1041	0.911619	11.0074
CV	0.300528	1.08204	0.905959
2021-01-25 T20-T1-t3-O
	DV 5 (μm)	% Coverage	Deposits/cm2
T20-T1-t3-O1	221	2.87	37.4
T20-T1-t3-O2	186	1.56	12
T20-T1-t3-O3	188	0.76	16.7
T20-T1-t3-O4	277	3.48	29.9
T20-T1-t3-O5	218	1.5	8.4
T20-T1-t3-O6	416	7.59	75.9
T20-T1-t3-O7	521	7.22	53.2
T20-T1-t3-O8	290	3.29	7.4
T20-T1-t3-O9	318	12.48	98.6
T20-T1-t3-O10	219	14.36	101.9
T20-T1-t3-O11	339	12.91	81.6
T20-T1-t3-O12	312	2.68	25
T20-T1-t3-O13	235	3.41	36.9
T20-T1-t3-O14	529	10.58	114.9
T20-T1-t3-O15	308	2.87	5.7
Mean	305.133	5.83733	47.0333
SD	108.994	4.64961	38.0181
CV	0.357201	0.79653	0.808322
